# Supplementary material for: Identification of stroke biomarkers using proteomic profiling of extracellular vesicles derived from human blood: a preliminary study
Source: Front Neurol. 2025 Jul 2;16:1587389. doi: 10.3389/fneur.2025.1587389 (PMC12265495; doi:10.3389/fneur.2025.1587389)
Supplement: Supplementary file 1 [file Data_Sheet_1.xlsx]

## Sheet: Supplement table 1
	Supplement table 1. The inclusion and exclusion criteria for both control and patient groups
	Control	-Inclusion criteria: Individuals aged between 20 and 70 years, without restrictions regarding sex, occupation, or academic background; Korean nationality.
		-Exclusion criteria:
		(1) diagnosis of cardiovascular, immune, or other systemic diseases;
		(2) personal or family history of cardiovascular diseases;
		(3) current or recent (within 3 months) use of medications or hormonal agents;
		(4) underweight (BMI < 18.5) or obese (BMI ≥ 25);
		(5) severe hypertension (SBP ≥ 180 mmHg or DBP ≥ 180 mmHg) or hypotension (SBP < 90 mmHg or DBP < 60 mmHg);
		(6) abnormal pulse rate (< 50 or > 100 bpm);
		(7) history of alcohol-related, dermatologic, hemorrhagic, malignant, neurological, psychiatric, or metabolic bone diseases;
		(8) surgery or trauma within the last 6 months;
		(9) uncontrolled epilepsy;
		(10) history of thrombosis or embolism;
		(11) current use of antiplatelet or anticoagulant medication;
		(12) pregnancy or childbirth within the past 6 months;
		(13) participation in clinical research within the past 2 years;
	Patient	-Inclusion criteria: Individuals aged between 20 years or older, without restrictions regarding sex, occupation, or academic background; Korean nationality.
		(1) Clinical diagnosis confirmed by board-certified stroke neurologists
		(2) Neuroimaging findings (MRI or CT) consistent with hemorrhagic stroke (HS) or acute ischemic stroke (AIS)
		(3) Patients with cerebrovascular diseases such as acute ischemic stroke (AIS), hemorrhagic stroke (HS), or intracranial aneurysm (IA)
		-Exclusion criteria:
		(1) when the patient voluntarily withdrew consent to participate in the study

## Sheet: Supplement table 2
	Supplement table 2. Clinical information of participants in the control and stroke groups.
	ID	Disease	Age	Sex	Blood pressure
	Control 1	X	28	Female	118/68
	Control 2	X	25	Male	130/81
	Control 3	X	28	Male	123/84
	Control 4	X	27	Male	115/62
	Control 5	X	27	Female	125/70
	Control 6	X	29	Female	115/66
	Control 7	X	24	Female	123/84
	Control 8	X	26	Male	124/66
	Control 9	X	27	Female	120/10
	Control 10	X	28	Male	126/69
	ID	Disease	Age	Sex	Blood pressure	Particulars	Medications	Surgical/Procedural treatment before blood collection	Additional clinical information
	Sample 1	Ischemic stroke	83	Male	150/80	HTN, DM, Heart valve intervention (TAVI, Asan Medical Center, Jun 2023)	ASA, Clopidogrel, Isosorbide mononitrate 60 mg, Rosuvastatin 10 mg + Ezetimibe 10 mg, Metformin 500 mg, Metformin + Alogliptin, Mirabegron 50 mg	-	Diagnosed with multiple infarctions (Rt. MCA, Lt. PICA) on 2023.10.19
	Sample 2	Ischemic stroke	88	Male	120/80	HTN, DM	ASA, Telmisartan 40 mg, Metformin 500 mg, Allopurinol 100	Left CAS on 2020.03.24	Lt. PICA infarction (2019.07.23), Lt. proximal ICA stenosis, CAS on 2020.03.24
	Sample 3	Ischemic stroke	64	Male	120/80	Current smoker	-	-	Diagnosed with Lt. thalamic infarction on 2023.10.23
	Sample 4	Ischemic stroke	91	Female	140/60	A. fib, Heart failure, Asthma	Bisoprolol 2.5 mg, Furosemide 40 mg, Acebrophylline 100 mg	Emergency TFCA on 2023.10.20	Multiple infarctions (Rt. MCA, Lt. PCA), TFCA performed but no thrombectomy
	Sample 5	Hemorrhagic stroke	81	Female	124/58	-	-	-	-
	Sample 6	Hemorrhagic stroke	45	Female	133/94	-	-	-	-
	Sample 7	Ischemic stroke	89	Male	110/70	HTN, OA, BPH	ASA, Amlodipine + Atorvastatin (5/10 mg), Hydrochlorothiazide 25 mg, Aceclofenac 100 mg, Tamsulosin 0.2 mg, Finaster	-	Multiple infarctions (Rt. PCA, Rt. thalamus) on 2023.10.23
	Sample 8	Hemorrhagic stroke	85	Female	140/80	-	-	-	-
	Sample 9	Ischemic stroke	54	Male	136/96	Current smoker	-	-	Lt. basal ganglia and corona radiata infarction on 2023.10.26
	Sample 10	Hemorrhagic stroke	60	Male	133/101	-	-	-	-

## Sheet: Supplement table 3
	Supplement table 3. Differentially expressed proteins identified between the control and stroke groups.
	No.	Accession	Protein name (symbol)	Fold change (stroke/Control)	P-Value	Control Mean	Control SD	Stroke Mean	Stroke SD
	1	P02741	C-reactive protein (CRP)	3.17	0.01011	1.62e+06	1.31e+06	1.09e+08	2.42e+08
	2	P69905	Hemoglobin subunit alpha (HBA1)	2.92	6e-05	3.16e+07	1.30e+07	2.37e+08	1.65e+08
	3	P68871	Hemoglobin subunit beta (HBB)	2.47	0.00013	1.04e+08	4.14e+07	5.91e+08	3.92e+08
	4	P02776	Platelet factor 4 (PF4)	2.37	0.01044	2.50e+06	2.98e+06	7.48e+06	5.75e+06
	5	P60709	Actin, cytoplasmic 1 (ACTB)	2.23	2e-05	1.69e+06	3.11e+05	8.76e+06	5.33e+06
	6	P02042	Hemoglobin subunit delta (HBD)	2.2	9e-05	8.03e+05	6.59e+05	3.66e+06	2.49e+06
	7	P04040	Catalase (CAT)	1.65	5e-05	1.29e+07	6.68e+06	3.32e+07	1.05e+07
	8	P62736	Actin, aortic smooth muscle (ACTA2)	1.63	0.00129	1.63e+05	9.66e+04	6.49e+05	4.25e+05
	9	A0A286YFJ8	Immunoglobulin heavy constant gamma 4 (Fragment) (IGHG4)	1.59	0.00034	3.13e+08	1.24e+08	8.40e+08	4.24e+08
	10	P13716	Delta-aminolevulinic acid dehydratase (ALAD)	1.54	0.00033	1.27e+05	6.58e+04	5.38e+05	4.37e+05
	11	P00915	Carbonic anhydrase 1 (CA1)	1.53	0.01264	2.98e+05	1.44e+05	1.44e+06	1.55e+06
	12	P07996	Thrombospondin-1 (THBS1)	1.49	0.02268	1.15e+07	1.04e+07	2.23e+07	1.16e+07
	13	P00738	Haptoglobin (HP)	1.41	3e-05	2.64e+08	1.00e+08	8.58e+08	4.99e+08
	14	Q06033	Inter-alpha-trypsin inhibitor heavy chain H3 (ITIH3)	1.28	1e-05	1.97e+06	5.89e+05	5.57e+06	2.31e+06
	15	P02763	Alpha-1-acid glycoprotein 1 (ORM1)	1.16	0.00138	3.73e+06	1.71e+06	8.62e+06	4.63e+06
	16	P20742	Pregnancy zone protein (PZP)	1.12	0.00186	1.94e+06	7.88e+05	5.30e+06	3.38e+06
	17	A0A096LPE2	SAA2-SAA4 readthrough (SAA2-SAA4)	1.09	0.00263	4.75e+06	1.40e+06	9.51e+06	3.92e+06
	18	P06702	Protein S100-A9 (S100A9)	1.09	0.00473	2.58e+05	1.50e+05	8.20e+05	7.28e+05
	19	P31146	Coronin-1A (CORO1A)	1.07	0.02377	9.95e+04	5.71e+04	2.34e+05	1.58e+05
	20	P18428	Lipopolysaccharide-binding protein (LBP)	1.06	0.01815	4.11e+06	1.41e+06	1.88e+07	2.88e+07
	21	A0A075B6S9	Probable non-functional immunoglobulin kappa variable 1-37 (IGKV1-37)	1.05	0.002	3.00e+07	1.52e+07	4.86e+07	8.40e+06
	22	A0A024R6I7	Alpha-1-antitrypsin (SERPINA1)	1.01	0.03475	2.69e+05	1.62e+05	7.81e+05	1.13e+06
	23	O43866	CD5 antigen-like (CD5L)	-1.03	0.00034	2.31e+08	1.05e+08	1.06e+08	4.39e+07
	24	Q9BWP8	Collectin-11 (COLEC11)	-1.04	0.02899	3.33e+05	2.62e+05	1.19e+05	6.73e+04
	25	P04180	Phosphatidylcholine-sterol acyltransferase (LCAT)	-1.19	0.01713	2.81e+05	1.50e+05	1.25e+05	6.61e+04
	26	P00739	Haptoglobin-related protein (HPR)	-1.24	0.0078	6.19e+07	2.56e+07	3.08e+07	2.06e+07
	27	O14791	Apolipoprotein L1 (APOL1)	-1.34	0.0013	2.70e+07	6.70e+06	1.32e+07	7.70e+06
	28	Q15848	Adiponectin (ADIPOQ)	-1.48	0.02178	6.79e+06	3.34e+06	3.93e+06	4.16e+06
	29	A0A075B6R2	Immunoglobulin heavy variable 4-4 (IGHV4-4)	-2.49	0.00059	1.92e+06	1.62e+06	2.72e+05	1.45e+05

## Sheet: Supplement table 4
	Supplement table 4. Protein quantification performed using the BCA assay.
	ID	Total Quantity (μg)		ID	Total Quantity (μg)
	Control 1	7076.9		Sample 1	11001.1
	Control 2	1948.7		Sample 2	2257.9
	Control 3	2719.8		Sample 3	2179.2
	Control 4	3096.7		Sample 4	4459
	Control 5	2373		Sample 5	3820.5
	Control 6	3633.1		Sample 6	2671
	Control 7	2798.7		Sample 7	1802.5
	Control 8	2934.9		Sample 8	3309.6
	Control 9	1649.3		Sample 9	3454.3
	Control 10	2381.5		Sample 10	2418.5
	control group			patient group
